# Supplementary material for: Combination of Experimental and Bioinformatic Approaches for Identification of Immunologically Relevant Protein–Peptide Interactions
Source: Biomolecules. 2023 Feb 7;13(2):310. doi: 10.3390/biom13020310 (PMC9953301; doi:10.3390/biom13020310)
Supplement: Supplementary file 1 [file biomolecules-13-00310-s001.zip]

Archive with 1 entries (1 files):
- biomolecules-2183779-supplementary.pdf
